# Supplementary material for: A statistical approach to finding overlooked genetic associations
Source: BMC Bioinformatics. 2010 Oct 21;11:526. doi: 10.1186/1471-2105-11-526 (PMC2974753; doi:10.1186/1471-2105-11-526)
Supplement: Additional file 1 — Probes and the corresponding Hellinger distances for Plasmodium falciparum. [file 1471-2105-11-526-S1.TXT]

probeId	Hellinger distance
aB186_132	0.849
aB186_838	0.692
aD33539_74	0.525
aD33539_76	0.345
aD33539_83	0.486
aF18525_1	0.021
aF20989_1	0.348
aF61158_1	0.577
aF692_1	0.856
aF70068_1	0.538
aF8511_1	0.484
aI16629_1	0.359
aJ151_11	0.327
aJ183_7	0.434
aJ22_5	0.446
aJ483_2	0.032
aJ53_46	0.391
aJ70_2	0.205
aKn1058_1	0.339
aKn1470_1	0.197
aKn63_3	0.349
aKs186_10	0.016
aM1102_1	0.636
aM11919_1	0.782
aM38941_10	0.049
aM42932_3	0.63
aM43418_1	0.476
aM4842_1	0.277
aM8609_1	0.324
aN132_113	0.365
aN133_9	0.352
aN150_50	0.34
aN150_53	0.943
aN155_14	0.198
aoPFA32033	0.335
chr11-tRNA-Gly-1	0.962
chr11-tRNA-Leu-1	0.369
chr13_2.rRNA-5.8s-S	0.792
chr13-tRNA-Arg-1	0.859
chr13-tRNA-Met-1	0.52
chr13-tRNA-Ser-1	0.597
chr13-tRNA-Thr-1	0.336
chr14.gen_473_MND1	0.068
chr14-tRNA-Met-1	0.02
chr2-tRNA-Gln-1	0.427
chr4-tRNA-Ala-1	0.274
chr4-tRNA-Ile-1	0.175
chr5.rRNA-1-18s-A	0.257
chr5.rRNA-1-ITS1-A	0.276
chr5-tRNA-Leu-2	0.536
chr6-tRNA-Ala-1	0.091
chr6-tRNA-Leu-1	0.267
chr7.rRNA-1-18s	0.404
chr7.rRNA-1-ITS1	0.182
chr7-tRNA-Ala-1	0.42
chr7-tRNA-Asp-1	0.042
chr7-tRNA-Thr-1	0.294
chr8.rRNA-1-5.8s-pseudo	0.955
chr8.rRNA-2-28s-pseudo	0.768
chr8.rRNA-3-28s-pseudo	0.319
MAL13P1.12	0.199
MAL13P1.128	0.12
MAL13P1.145	0.087
MAL13P1.15	0.829
MAL13P1.150	0.176
MAL13P1.151	0.274
MAL13P1.153	0.845
MAL13P1.154	0.014
MAL13P1.155	0.401
MAL13P1.162	0.106
MAL13P1.168	0.124
MAL13P1.17	0.559
MAL13P1.18	0.018
MAL13P1.181	0.111
MAL13P1.182	0.113
MAL13P1.189	0.104
MAL13P1.211	0.092
MAL13P1.223	0.594
MAL13P1.224	0.599
MAL13P1.230	0.137
MAL13P1.235	0.599
MAL13P1.236	0.63
MAL13P1.242	0.087
MAL13P1.250	0.377
MAL13P1.251	0.465
MAL13P1.252	0.424
MAL13P1.253	0.237
MAL13P1.256	0.043
MAL13P1.259	0.308
MAL13P1.265	0.217
MAL13P1.267	0.884
MAL13P1.272	0.951
MAL13P1.277	0.233
MAL13P1.282	0.034
MAL13P1.287	0.439
MAL13P1.291	0.066
MAL13P1.292	0.773
MAL13P1.297	0.477
MAL13P1.30	0.758
MAL13P1.314	0.295
MAL13P1.34	0.103
MAL13P1.37	0.553
MAL13P1.41	0.047
MAL13P1.58	0.387
MAL13P1.62	0.154
MAL13P1.64	0.159
MAL13P1.65	0.106
MAL13P1.66	0.043
MAL13P1.68	0.533
MAL13P1.71	0.995
MAL13P1.72	0.585
MAL13P1.77	0.875
MAL13P1.80	0.114
MAL13P1.82	0.407
MAL13P1.91	0.426
MAL13P1.93	0.008
MAL13P1.97	0.12
MAL6P1.102	0.363
MAL6P1.105	0.448
MAL6P1.106	0.536
MAL6P1.109	0.955
MAL6P1.113	0.579
MAL6P1.120	0.373
MAL6P1.123	0.234
MAL6P1.124	0.02
MAL6P1.126	0.01
MAL6P1.128	0.524
MAL6P1.130	0.346
MAL6P1.132	0.87
MAL6P1.138	0.018
MAL6P1.143	0.575
MAL6P1.144	0.665
MAL6P1.156	0.093
MAL6P1.158	0.749
MAL6P1.162	0.304
MAL6P1.163	0.334
MAL6P1.170	0.292
MAL6P1.171	0.617
MAL6P1.179	0.982
MAL6P1.180	0.235
MAL6P1.186	0.132
MAL6P1.188	0.73
MAL6P1.19	0.76
MAL6P1.194	0.226
MAL6P1.196	0.102
MAL6P1.204	0.53
MAL6P1.207	0.369
MAL6P1.208	0.263
MAL6P1.209	0.04
MAL6P1.212	0.262
MAL6P1.217	0.882
MAL6P1.218	0.013
MAL6P1.219	0.939
MAL6P1.22	0.067
MAL6P1.222	0.243
MAL6P1.226	0.243
MAL6P1.227	0.569
MAL6P1.230	0.884
MAL6P1.234	0.453
MAL6P1.236	0.056
MAL6P1.239	0.633
MAL6P1.240	0.529
MAL6P1.241	0.039
MAL6P1.243	0.195
MAL6P1.246	0.22
MAL6P1.248	0.032
MAL6P1.253	0.795
MAL6P1.256	0.663
MAL6P1.261	0.065
MAL6P1.264	0.49
MAL6P1.269	0.166
MAL6P1.274	0.885
MAL6P1.276	0.604
MAL6P1.280	0.285
MAL6P1.281	0.321
MAL6P1.293	0.993
MAL6P1.294	0.25
MAL6P1.295	0.557
MAL6P1.297	0.268
MAL6P1.301	0.702
MAL6P1.302	0.643
MAL6P1.303	0.152
MAL6P1.308	0.553
MAL6P1.309	0.368
MAL6P1.31	0.623
MAL6P1.32	0.424
MAL6P1.45	0.516
MAL6P1.47	0.221
MAL6P1.50	0.135
MAL6P1.52	0.286
MAL6P1.55	0.369
MAL6P1.62	0.841
MAL6P1.66	0.462
MAL6P1.67	0.793
MAL6P1.69	0.389
MAL6P1.71	0.553
MAL6P1.79	0.281
MAL6P1.85	0.088
MAL6P1.86	0.018
MAL6P1.87	0.444
MAL6P1.89	0.516
MAL6P1.92	0.578
MAL6P1.94	0.365
MAL6P1.96	0.009
MAL7P1.10	0.101
MAL7P1.106	0.111
MAL7P1.107	0.921
MAL7P1.108	0.846
MAL7P1.110	0.078
MAL7P1.115	0.79
MAL7P1.123	0.06
MAL7P1.133	0.817
MAL7P1.141	0.59
MAL7P1.142	0.1
MAL7P1.149	0.061
MAL7P1.152	0.976
MAL7P1.154	0.032
MAL7P1.158	0.236
MAL7P1.161	0.245
MAL7P1.163	0.353
MAL7P1.165	0.334
MAL7P1.173	0.886
MAL7P1.174	0.9
MAL7P1.178	0.985
MAL7P1.18	0.878
MAL7P1.2	0.416
MAL7P1.22	0.978
MAL7P1.32	0.807
MAL7P1.35	0.001
MAL7P1.36	0.746
MAL7P1.6	0.661
MAL7P1.63	0.69
MAL7P1.64	0.951
MAL7P1.65	0.103
MAL7P1.75	0.726
MAL7P1.78	0.396
MAL7P1.82	0.784
MAL7P1.94	0.433
MAL7P1.98	0.025
MAL7P1.99	0.359
MAL8P1.100	0.952
MAL8P1.102	0.318
MAL8P1.108	0.512
MAL8P1.112	0.067
MAL8P1.130	0.462
MAL8P1.137	0.036
MAL8P1.145	0.276
MAL8P1.147	0.968
MAL8P1.148	0.548
MAL8P1.158	0.89
MAL8P1.161	0.219
MAL8P1.26	0.274
MAL8P1.27	0.914
MAL8P1.28	0.113
MAL8P1.30	0.616
MAL8P1.31	0.401
MAL8P1.33	0.034
MAL8P1.36	0.843
MAL8P1.44	0.054
MAL8P1.45	0.322
MAL8P1.46	0.119
MAL8P1.5	0.036
MAL8P1.50	0.738
MAL8P1.51	0.01
MAL8P1.52	0.164
MAL8P1.53	0.311
MAL8P1.59	0.744
MAL8P1.6	0.019
MAL8P1.66	0.167
MAL8P1.7	0.661
MAL8P1.71	0.839
MAL8P1.72	0.457
MAL8P1.77	0.064
MAL8P1.83	0.383
MAL8P1.90	0.342
MAL8P1.93	0.843
MAL8P1.94	0.888
PF07_0017	0.816
PF07_0022	0.11
PF07_0025	0.65
PF07_0041	0.938
PF07_0045	0.568
PF07_0052	0.551
PF07_0070	0.554
PF07_0099	0.093
PF07_0109	0.602
PF07_0110	0.239
PF07_0114	0.168
PF07_0124	0.035
PF08_0001	0.994
PF08_0004	0.747
PF08_0007	0.447
PF08_0015	0.089
PF08_0024	0.624
PF08_0025	0.136
PF08_0027	0.476
PF08_0035	0.24
PF08_0040	0.003
PF08_0049	0.797
PF08_0052	0.002
PF08_0053	0.723
PF08_0059	0.496
PF08_0086	0.922
PF08_0090	0.063
PF08_0097	0.105
PF08_0112	0.059
PF08_0117	0.992
PF08_0119	0.308
PF08_0122	0.138
PF08_0127	0.262
PF08_0134	0.339
PF08_0136	0.798
PF10_0014	0
PF10_0049	0.444
PF10_0067	0.251
PF10_0072	0.013
PF10_0092	0.564
PF10_0104	0.233
PF10_0105	0.252
PF10_0110	0.308
PF10_0134	0.366
PF10_0179	0.223
PF10_0192	0.369
PF10_0222	0.64
PF10_0227	0.847
PF10_0240	0.174
PF10_0247	0.596
PF10_0250	0.105
PF10_0255	0.236
PF10_0256	0.053
PF10_0271	0.552
PF10_0302	0.192
PF10_0305	0.184
PF10_0339	0.013
PF10_0349	0.015
PF10_0353	0.882
PF10_0356	0.498
PF10_0358	0.647
PF10_0370	0.905
PF11_0006	0.235
PF11_0032	0.363
PF11_0041	0.183
PF11_0045	0.36
PF11_0058	0.682
PF11_0059	0.127
PF11_0073	0.772
PF11_0084	0.824
PF11_0107	0.745
PF11_0126	0.411
PF11_0129	0.326
PF11_0136	0.011
PF11_0149	0.769
PF11_0152	0.32
PF11_0159	0.592
PF11_0169	0.173
PF11_0182	0.313
PF11_0280	0
PF11_0299	0.057
PF11_0303	0.563
PF11_0334	0.569
PF11_0340	0.901
PF11_0349	0.122
PF11_0400	0.671
PF11_0403	0.236
PF11_0453	0.381
PF11_0454	0.091
PF11_0470	0.135
PF11_0472	0.597
PF11_0490	0.512
PF13_0026	0.827
PF13_0032	0.987
PF13_0046	0.155
PF13_0047	0.765
PF13_0056	0.603
PF13_0081	0.83
PF13_0122	0.59
PF13_0123	0.007
PF13_0146	0.828
PF13_0160	0.706
PF13_0195	0.88
PF13_0202	0.675
PF13_0230	0.456
PF13_0276	0.432
PF13_0296	0.05
PF13_0307	0.044
PF13_0319	0.393
PF13_0339	0.742
PF13_0347	0.089
PF13_0355	0.957
PF14_0034	0.003
PF14_0057	0.439
PF14_0069	0.066
PF14_0092	0.302
PF14_0107	0.677
PF14_0109	0.562
PF14_0118	0.066
PF14_0162	0.278
PF14_0167	0.387
PF14_0258	0.609
PF14_0265	0.469
PF14_0271	0.347
PF14_0272	0.172
PF14_0275	0.187
PF14_0317	0.12
PF14_0389	0.577
PF14_0411	0.088
PF14_0418	0.199
PF14_0424	0.756
PF14_0449	0.015
PF14_0452	0.105
PF14_0460	0.471
PF14_0483	0.381
PF14_0500	0.828
PF14_0514	0.029
PF14_0524	0.988
PF14_0545	0.038
PF14_0554	0.115
PF14_0555	0.96
PF14_0581	0.257
PF14_0646	0.571
PF14_0651	0.314
PF14_0680	0.694
PF14_0719	0.061
PF14_0730	0.961
PF14_0748	0.197
PF14_0753	0.729
PFA0001	0.131
PFA0002	0.674
PFA0008	0.854
PFA0009	0.492
PFA0012	0.571
PFA0013	0.199
PFA0015	0.993
PFA0016	0.103
PFA0018	0.261
PFA0019	0.027
PFA0020	0.029
PFA0021	0.5
PFA0022	0.743
PFA0023	0.897
PFA0024	0.892
PFA0025c	0.043
PFA0029	0.84
PFA0030	0.525
PFA0033	0.097
PFA0034	0.276
PFA0036	0.332
PFA0037	0.71
PFA0038	0.749
PFA0040	0.521
PFA0041	0.725
PFA0043	0.041
PFA0046	0.101
PFA0047	0.639
PFA0048	0.436
PFA0049	0.226
PFA0051	0.659
PFA0052	0.814
PFA0053	0.516
PFA0054	0.59
PFA0057	0.176
PFA0058	0.212
PFA0059	0.199
PFA0062	0.55
PFA0064	0.196
PFA0065	0.645
PFA0066	0
PFA0067	0.496
PFA0068	0.781
PFA0072	0.654
PFA0073	0.032
PFA0074	0.371
PFA0076	0.411
PFA0078	0.388
PFA0085	0.795
PFA0098	0.064
PFA0101	0.014
PFA0102	0.76
PFA0103	0.484
PFA0104	0.078
PFA0105	0.166
PFA0106	0.402
PFA0107	0.072
PFA0108	0.36
PFA0109	0.087
PFA0110	0.687
PFA0111	0.489
PFA0112	0.057
PFA0113	0.069
PFA0114	0.481
PFA0115w	0.833
PFA0116	0.067
PFA0117	0.46
PFA0120c	0.182
PFA0121	0.231
PFA0123	0.161
PFA0125	0.977
PFA0126	0.27
PFA0127	0.712
PFA0130	0.163
PFA0131	0.439
PFA0133	0.236
PFA0141	0.145
PFA0144	0.073
PFA0145	0.885
PFA0146	0.038
PFA0147	0.58
PFA0149	0.316
PFA0154	0.523
PFA0155	0.225
PFA0156	0.896
PFA0157	0.106
PFA0158	0.46
PFA0159	0.713
PFA0160	0.272
PFA0162	0.353
PFA0163	0.951
PFA0164	0.197
PFA0165	0.049
PFA0166	0.141
PFA0172	0.101
PFA0173	0.231
PFA0176	0.41
PFA0179	0.002
PFA0181	0.712
PFA0182	0.746
PFA0184	0.333
PFA0185	0.204
PFA0186	0.492
PFA0187	0.14
PFA0188	0
PFA0189	0.914
PFA0190	0.298
PFA0193	0.263
PFA0194	0.806
PFA0195	0.369
PFA0197	0.697
PFA0198	0.203
PFA0199	0.595
PFA0200	0.607
PFA0200w	0.103
PFA0201	0.045
PFA0202	0.898
PFA0203	0.651
PFA0205	0.014
PFA0206	0.788
PFA0207	0.058
PFA0208	0.499
PFA0209	0.849
PFA0210	0.107
PFA0211	0.507
PFA0212	0.088
PFA0213	0.195
PFA0214	0.648
PFA0215	0.373
PFA0216	0.552
PFA0217	0.008
PFA0219	0.003
PFA0220	0.051
PFA0221	0.086
PFA0222	0.084
PFA0225	0.046
PFA0228	0.461
PFA0229	0.246
PFA0231	0.201
PFA0260c	0.457
PFA0315w	0.82
PFA0335w	0.687
PFA0355w	0.771
PFA0395c	0.47
PFA0540c	0.181
PFA0560c	0.139
PFA0565c	0.046
PFA0575c	0.389
PFA0645c	0.216
PFA0670c	0.189
PFA0700c	0.644
PFA0720w	0.031
PFA0730c	0.29
PFA32028	0.767
PFA32029	0.667
PFA32030	0.511
PFA32031	0.301
PFA32033	0.898
PFA32035	0.837
PFA32036	0.566
PFA32037	0.375
PFA32038	0.036
PFA32039	0.201
PFB0002	0.047
PFB0003	0.098
PFB0006	0.318
PFB0007	0.071
PFB0008	0.764
PFB0009	0.132
PFB0010	0.031
PFB0011	0.552
PFB0013	0.709
PFB0014	0.035
PFB0015	0.233
PFB0016	0
PFB0017	0.655
PFB0019	0.045
PFB0020	0.08
PFB0021	0.131
PFB0022	0.343
PFB0023	0.069
PFB0024	0.175
PFB0025	0.231
PFB0026	0.111
PFB0027	0.842
PFB0028	0.573
PFB0030	0.361
PFB0032	0.541
PFB0033	0.195
PFB0034	0.078
PFB0035	0.876
PFB0036	0.452
PFB0037	0.109
PFB0038	0.344
PFB0039	0.057
PFB0041	0.318
PFB0043	0.352
PFB0046	0.709
PFB0047	0.265
PFB0048	0.73
PFB0053	0.243
PFB0054	0.025
PFB0055	0.064
PFB0056	0.954
PFB0057	0.825
PFB0062	0.335
PFB0063	0.049
PFB0065	0.271
PFB0066	0.531
PFB0067	0.507
PFB0069	0.099
PFB0070	0.393
PFB0071	0.351
PFB0072	0.035
PFB0075	0.023
PFB0076	0.567
PFB0077	0.972
PFB0078	0.913
PFB0079	0.169
PFB0080	0.278
PFB0082	0.201
PFB0083	0.586
PFB0085	0.062
PFB0086	0.687
PFB0088	0.897
PFB0089	0.749
PFB0090	0.638
PFB0091	0.102
PFB0093	0.814
PFB0094	0.326
PFB0095	0.585
PFB0096	0.854
PFB0097	0.651
PFB0099	0.044
PFB0100	0.129
PFB0101	0.999
PFB0103	0.191
PFB0104	0.676
PFB0105	0.702
PFB0106	0.897
PFB0107	0.526
PFB0109	0.567
PFB0111	0.254
PFB0112	0.432
PFB0113	0.015
PFB0114	0.08
PFB0116	0.68
PFB0118	0.651
PFB0119	0.258
PFB0120	0.318
PFB0121	0.424
PFB0123	0.478
PFB0124	0.557
PFB0125	0.577
PFB0127	0.017
PFB0128	0.734
PFB0130	0.109
PFB0131	0.1
PFB0132	0.156
PFB0133	0.283
PFB0134	0
PFB0135	0.327
PFB0136	0.131
PFB0137	0.027
PFB0138	0.461
PFB0139	0.6
PFB0140	0.113
PFB0141	0.088
PFB0144	0.138
PFB0145	0.263
PFB0146	0.536
PFB0147	0.645
PFB0148	0
PFB0149	0.036
PFB0150	0.045
PFB0151	0.463
PFB0152	0.033
PFB0153	0.016
PFB0154	0.399
PFB0155	0.726
PFB0156	0.698
PFB0157	0.33
PFB0158	0.009
PFB0159	0.582
PFB0160	0
PFB0161	0.04
PFB0161c	0.727
PFB0162	0.527
PFB0163	0.342
PFB0164	0.234
PFB0166	0.578
PFB0167	0.188
PFB0168	0.953
PFB0169	0.156
PFB0170	0.162
PFB0171	0.25
PFB0173	0.377
PFB0174	0.439
PFB0175	0.041
PFB0177	0
PFB0177c	0.073
PFB0178	0.047
PFB0179	0.163
PFB0180	0.086
PFB0181	0.426
PFB0182	0.846
PFB0183	0.071
PFB0185	0.236
PFB0186	0.066
PFB0187	0.235
PFB0188	0.156
PFB0189	0.468
PFB0191	0.81
PFB0192	0.485
PFB0193	0.162
PFB0194	0.671
PFB0195	0.641
PFB0196	0.969
PFB0198	0.399
PFB0199	0.34
PFB0200	0.088
PFB0201	0.328
PFB0202	0.111
PFB0203	0.521
PFB0205	0.978
PFB0206	0
PFB0208	0.203
PFB0209	0.117
PFB0210	0.392
PFB0211	0.64
PFB0212	0.013
PFB0213	0.529
PFB0214	0.463
PFB0215	0.53
PFB0216	0.612
PFB0217	0.439
PFB0218	0.827
PFB0219	0.388
PFB0221	0.588
PFB0222	0.012
PFB0223	0.435
PFB0224	0.116
PFB0225	0.825
PFB0226	0.601
PFB0227	0.092
PFB0228	0.008
PFB0229	0.068
PFB0230	0.104
PFB0231	0.826
PFB0232	0.387
PFB0233	0.86
PFB0235	0.201
PFB0236	0.307
PFB0237	0.022
PFB0238	0.61
PFB0239	0.106
PFB0240	0.331
PFB0241	0.438
PFB0243	0.179
PFB0247	0.485
PFB0248	0.236
PFB0251	0.037
PFB0258	0.672
PFB0259	0.046
PFB0261	0.22
PFB0262	0
PFB0268	0.312
PFB0273	0.571
PFB0276	0.576
PFB0277	0.162
PFB0278	0.288
PFB0279	0.823
PFB0280	0.566
PFB0281	0.969
PFB0283	0.488
PFB0285	0.622
PFB0286	0.548
PFB0287	0.408
PFB0288	0.142
PFB0289	0.023
PFB0669	0.357
PFB0670	0.93
PFB0671	0.081
PFB0672	0.846
PFB0673	0.144
PFB0675	0.441
PFB0676	0.83
PFB0677	0.002
PFB0678	0
PFB0679	0.017
PFB0680	0.268
PFB0681	0.067
PFB0682	0.666
PFB0683	0.345
PFB0685	0.006
PFB0686	0.049
PFB0687	0.091
PFB0688	0.839
PFB0689	0.061
PFBL B0001	0.265
PFBL B0003	0.303
PFBL B0004	0.22
PFBL B0005	0.131
PFBL B0006	0.034
PFBL B0007	0.215
PFBL B0009	0.894
PFBL B0010	0.01
PFBL B0011	0.249
PFBL B0013	0.561
PFBL B0014	0.563
PFBL B0015	0.626
PFBL B0016	0.586
PFBL B0018	0.046
PFBL B0019	0.103
PFBL B0020	0.536
PFBL B0021	0.397
PFBL B0022	0.597
PFBL B0024	0.442
PFBL B0025	0.2
PFBL B0029	0.322
PFBL B0030	0.743
PFBL B0031	0.469
PFBL B0034	0.242
PFBL B0035	0.081
PFBL B0036	0.022
PFBL B0038	0.092
PFBL B0040	0.019
PFBL B0043	0.341
PFBL B0044	0.116
PFBL B0045	0.469
PFBL B0046	0.255
PFBL B0047	0.196
PFBL B0048	0
PFBL B0053	0.04
PFBL B0054	0.18
PFBL B0055	0.907
PFBL B0056	0.559
PFBL B0057	0.668
PFBL B0058	0.042
PFBL B0059	0.447
PFBL B0060	0.841
PFBL B0061	0.643
PFBL B0062	0.222
PFBL B0063	0.489
PFBL B0064	0.24
PFBL B0065	0.564
PFBL B0069	0.472
PFBL B0071	0.254
PFBL B0074	0.287
PFBL B0075	0.661
PFBL B0076	0.312
PFBL B0077	0.006
PFBL B0078	0.975
PFBL B0081	0.407
PFBL B0082	0.311
PFBL B0090	0.42
PFBL B0091	0.598
PFBL B0093	0.918
PFBL B0094	0.547
PFBL B0095	0.763
PFBL B0096	0.872
PFBL B0098	0.512
PFBL B0099	0.274
PFBL B0100	0.028
PFBL B0101	0.946
PFBL B0102	0.76
PFBL B0103	0.472
PFBL B0105	0.549
PFBL B0107	0.9
PFBL B0108	0.621
PFBL B0109	0.782
PFBL B0111	0.748
PFBL B0113	0.651
PFBL B0115	0.05
PFBL B0117	0.12
PFBL B0118	0.234
PFBL B0119	0.718
PFBL B0120	0.522
PFBL B0121	0.635
PFBL B0123	0.429
PFBL B0124	0.661
PFBL B0127	0.601
PFBL B0128	0.546
PFBL B0129	0.909
PFBL B0130	0.462
PFBL B0131	0.106
PFBL B0132	0.482
PFBL B0133	0.184
PFBL B0134	0.083
PFBL B0138	0.204
PFBL B0139	0
PFBL B0140	0.391
PFBL B0143	0.926
PFBL B0144	0.598
PFBL B0145	0.723
PFBL B0146	0.916
PFBL B0147	0.217
PFBL B0148	0.257
PFBL B0149	0.151
PFBL B0153	0.034
PFBL B0154	0.226
PFBL B0156	0.412
PFBL B0157	0.128
PFBL B0158	0.862
PFBL B0159	0.481
PFBL B0160	0.28
PFBL B0161	0.397
PFBL B0163	0.554
PFBL B0164	0.412
PFBL B0167	0.104
PFBL B0168	0.724
PFBL B0169	0.321
PFBL B0170	0.724
PFBL B0171	0.068
PFBL B0172	0.236
PFBL B0173	0.722
PFBL B0176	0.458
PFBL B0177	0.853
PFBL B0178	0.373
PFBL B0181	0.568
PFBL B0182	0.399
PFBL B0183	0.011
PFBL B0184	0.411
PFBL B0185	0.294
PFBL B0186	0.225
PFBL B0187	0.266
PFBL B0188	0.197
PFBL B0190	0.409
PFBL B0191	0.939
PFBL B0192	0.141
PFC0001	0.407
PFC0002	0.326
PFC0005	0.248
PFC0006	0.963
PFC0007	0.276
PFC0008	0.078
PFC0009	0.705
PFC0010	0.102
PFC0011	0.229
PFC0012	0.379
PFC0013	0.151
PFC0014	0.756
PFC0015	0.338
PFC0016	0.548
PFC0017	0.291
PFC0018	0.558
PFC0020	0.07
PFC0023	0.261
PFC0025	0.189
PFC0026	0.311
PFC0027	0.335
PFC0028	0.17
PFC0029	0.383
PFC0030	0.775
PFC0031	0.199
PFC0032	0.798
PFC0033	0.955
PFC0034	0.763
PFC0035	0.098
PFC0036	0.017
PFC0037	0.432
PFC0038	0.09
PFC0039	0.412
PFC0040	0.216
PFC0042	0.09
PFC0043	0.001
PFC0044	0.768
PFC0045	0.318
PFC0046	0.093
PFC0047	0.198
PFC0049	0.159
PFC0051	0.07
PFC0052	0.186
PFC0056	0.315
PFC0057	0.329
PFC0058	0.883
PFC0059	0.305
PFC0061	0.911
PFC0062	0.644
PFC0065	0.337
PFC0067	0.416
PFC0068	0.063
PFC0069	0.561
PFC0070	0.185
PFC0072	0.415
PFC0073	0.726
PFC0074	0.06
PFC0076	0.006
PFC0079	0.606
PFC0080	0.432
PFC0081	0.378
PFC0082	0.451
PFC0084	0.71
PFC0085	0.741
PFC0086	0.811
PFC0087	0.012
PFC0089	0.965
PFC0091	0.667
PFC0093	0.525
PFC0094	0.853
PFC0095	0.367
PFC0096	0.057
PFC0099	0.423
PFC0100	0.589
PFC0101	0.308
PFC0102	0.678
PFC0103	0.167
PFC0104	0.069
PFC0105	0.411
PFC0107	0.162
PFC0108	0.942
PFC0109	0.052
PFC0110	0.907
PFC0112	0.324
PFC0114	0.163
PFC0116	0.498
PFC0118	0.152
PFC0119	0.988
PFC0120	0.943
PFC0121	0.158
PFC0122	0.095
PFC0123	0.528
PFC0124	0.053
PFC0125	0.261
PFC0126	0.042
PFC0127	0.915
PFC0128	0.73
PFC0130	0.045
PFC0131	0.039
PFC0132	0.098
PFC0134	0.847
PFC0135	0.428
PFC0137	0.159
PFC0138	0.115
PFC0140	0.357
PFC0141	0.622
PFC0142	0.578
PFC0143	0.08
PFC0144	0.849
PFC0146	0.351
PFC0147	0.578
PFC0149	0.521
PFC0150	0.447
PFC0151	0.448
PFC0152	0.719
PFC0153	0.253
PFC0154	0.939
PFC0155	0.311
PFC0156	0.186
PFC0157	0.791
PFC0158	0.083
PFC0160	0.066
PFC0161	0.432
PFC0162	0.033
PFC0163	0.519
PFC0164	0.365
PFC0165	0.107
PFC0166	0.355
PFC0167	0.398
PFC0168	0.928
PFC0169	0.829
PFC0170	0.296
PFC0171	0.446
PFC0172	0.646
PFC0174	0.403
PFC0175	0.144
PFC0176	0.213
PFC0177	0.766
PFC0179	0.122
PFC0180	0.528
PFC0182	0.484
PFC0183	0.225
PFC0184	0.805
PFC0185	0.076
PFC0186	0.327
PFC0187	0.822
PFC0189	0.07
PFC0190	0.706
PFC0191	0.011
PFC0191c	0.245
PFC0192	0.462
PFC0193	0.072
PFC0194	0.733
PFC0195	0.147
PFC0196	0.008
PFC0197	0.042
PFC0198	0.067
PFC0199	0.774
PFC0200	0.137
PFC0201	0.651
PFC0202	0.98
PFC0203	0.095
PFC0204	0.701
PFC0205	0.926
PFC0206	0.459
PFC0207	0.202
PFC0208	0.623
PFC0209	0.019
PFC0210	0.268
PFC0211	0.185
PFC0212	0.192
PFC0213	0.118
PFC0214	0.862
PFC0215	0.795
PFC0216	0.913
PFC0217	0.891
PFC0218	0.043
PFC0219	0.26
PFC0220	0.072
PFC0221	0.085
PFC0222	0.831
PFC0226	0.448
PFC0227	0.959
PFC0228	0.077
PFC0229	0.882
PFC0230	0.442
PFC0232	0.345
PFC0233	0.288
PFC0234	0.726
PFC0235	0.026
PFC0238	0.764
PFC0239	0.798
PFC0241	0.187
PFC0242	0.215
PFC0243	0.15
PFC0244	0.02
PFC0245	0.161
PFC0246	0.479
PFC0247	0.236
PFC0248	0.037
PFC0249	0.539
PFC0251	0.207
PFC0252	0.897
PFC0253	0.665
PFC0254	0.051
PFC0255	0.889
PFC0256	0.908
PFC0257	0.19
PFC0258	0.331
PFC0259	0.417
PFC0260	0.349
PFC0261	0.811
PFC0262	0.338
PFC0263	0.213
PFC0264	0.073
PFC0266	0.855
PFC0268	0.179
PFC0269	0.174
PFC0270	0.96
PFC0271	0.659
PFC0272	0.48
PFC0274	0.116
PFC0275	0.387
PFC0279	0.691
PFC0281	0.677
PFC0289	0.054
PFC0290	0.873
PFC0291	0.849
PFC0294	0.53
PFC0299	0.447
PFC0303	0.354
PFC0307	0.001
PFC0308	0.006
PFC0311	0.183
PFC0312	0.888
PFC0313	0.846
PFC0315	0.002
PFC0316	0.07
PFC0317	0.701
PFC0360w	0.154
PFC0371w	0.36
PFC0445w	0.011
PFC0582c	0.007
PFC0615w	0.606
PFC0625w	0.571
PFC0747	0.923
PFC0748	0.2
PFC0749	0.748
PFC0750	0.148
PFC0751	0.067
PFC0752	0.405
PFC0753	0.473
PFC0754	0.126
PFC0755	0.694
PFC0756	0.324
PFC0757	0.429
PFC0758	0.984
PFC0759	0.608
PFC0763	0.049
PFC0764	0.892
PFC0765	0.08
PFC0767	0.053
PFC0768	0.433
PFC0770	0.033
PFC0772	0
PFC0773	0.436
PFC0774	0.088
PFC0775	0.117
PFC0776	0.343
PFC0855w	0.378
PFC1016w	0.675
pfcrt_1	0.877
pfcrt_2	0.201
pfcrt_3	0.346
pfcrt_4	0.426
pfcrt_6	0.849
pfcrt_7	0.195
PFD0008	0.454
PFD0010	0.925
PFD0011	0.164
PFD0016	0.308
PFD0017	0.607
PFD0018	0.692
PFD0019	0.104
PFD0021	0.87
PFD0023	0.509
PFD0024	0.206
PFD0025	0.114
PFD0026	0.242
PFD0027	0.627
PFD0028	0.536
PFD0029	0.448
PFD0030	0.083
PFD0031	0.031
PFD0032	0.916
PFD0033	0.671
PFD0034	0.303
PFD0035	0.465
PFD0037	0.033
PFD0038	0.204
PFD0039	0.642
PFD0040c	0.116
PFD0045	0.331
PFD0046	0.45
PFD0047	0.618
PFD0049	0.826
PFD0051	0.646
PFD0055	0.343
PFD0056	0.703
PFD0057	0.894
PFD0058	0.94
PFD0059	0.394
PFD0060	0.418
PFD0061	0.793
PFD0066	0.617
PFD0067	0.119
PFD0068	0.359
PFD0069	0.04
PFD0070	0.64
PFD0072	0.229
PFD0073	0.131
PFD0074	0.075
PFD0075	0.661
PFD0076	0.396
PFD0077	0.501
PFD0078	0.023
PFD0079	0.999
PFD0081	0.17
PFD0082	0.748
PFD0083	0.055
PFD0084	0.72
PFD0085	0.801
PFD0087	0.648
PFD0090	0.174
PFD0091	0.052
PFD0092	0.956
PFD0094	0.757
PFD0095	0.2
PFD0096	0.919
PFD0097	0.612
PFD0098	0.864
PFD0099	0.435
PFD0100	0.374
PFD0101	0.155
PFD0102	0.861
PFD0103	0.615
PFD0104	0.936
PFD0105	0.771
PFD0106	0.477
PFD0107	0.205
PFD0108	0.24
PFD0110	0.048
PFD0111	0.667
PFD0112	0.298
PFD0113	0.386
PFD0114	0.276
PFD0115	0.204
PFD0116	0.423
PFD0117	0
PFD0118	0.378
PFD0119	0.487
PFD0120	0.55
PFD0121	0.702
PFD0123	0.663
PFD0124	0.322
PFD0125	0.346
PFD0126	0.862
PFD0127	0
PFD0129	0.96
PFD0130	0.687
PFD0131	0.202
PFD0132	0.583
PFD0133	0.746
PFD0134	0.024
PFD0135	0.029
PFD0136	0.659
PFD0137	0.251
PFD0138	0.735
PFD0141	0.033
PFD0142	0.067
PFD0143	0.179
PFD0144	0.197
PFD0145	0.118
PFD0146	0.589
PFD0147	0.229
PFD0148	0.075
PFD0150	0.112
PFD0151	0.334
PFD0152	0.282
PFD0153	0.952
PFD0154	0.019
PFD0155	0.267
PFD0155c	0.259
PFD0156	0.88
PFD0157	0.285
PFD0158	0.556
PFD0159	0.389
PFD0170	0.535
PFD0171	0.079
PFD0174	0.016
PFD0175	0.068
PFD0176	0.359
PFD0177	0.941
PFD0180	0.475
PFD0181	0.81
PFD0182	0.694
PFD0183	0.37
PFD0184	0.593
PFD0186	0.406
PFD0187	0.146
PFD0190	0.473
PFD0204	0.155
PFD0210	0.254
PFD0211	0.05
PFD0217	0.052
PFD0219	0.948
PFD0220	0.602
PFD0232	0.586
PFD0235	0.92
PFD0236	0.706
PFD0237	0.702
PFD0238	0.831
PFD0243	0.762
PFD0244	0.268
PFD0245	0.246
PFD0246	0.725
PFD0247	0.235
PFD0248	0.661
PFD0249	0.014
PFD0250	0.58
PFD0251	0.317
PFD0252	0.009
PFD0253	0.078
PFD0254	0.407
PFD0256	0.265
PFD0257	0.033
PFD0258	0.886
PFD0259	0.866
PFD0260	0.032
PFD0261	0.062
PFD0262	0.204
PFD0263	0.351
PFD0264	0.459
PFD0265	0.011
PFD0266	0.224
PFD0267	0.658
PFD0268	0.639
PFD0269	0.075
PFD0270	0.706
PFD0271	0.056
PFD0272	0.109
PFD0275	0.343
PFD0275w	0.296
PFD0276	0.179
PFD0277	0.07
PFD0278	0.885
PFD0279	0.107
PFD0280	0.606
PFD0281	0.211
PFD0282	0.878
PFD0283	0.288
PFD0284	0.287
PFD0285	0.166
PFD0286	0.024
PFD0287	0.218
PFD0288	0.087
PFD0290	0
PFD0291	0.285
PFD0292	0.846
PFD0293	0.455
PFD0294	0.062
PFD0296	0.783
PFD0303	0.468
PFD0304	0.143
PFD0305	0.269
PFD0307	0.523
PFD0308	0.333
PFD0309	0.603
PFD0312	0.713
PFD0313	0.274
PFD0315c	0.454
PFD0316	0.942
PFD0321	0.112
PFD0324	0.441
PFD0332	0.055
PFD0333	0.259
PFD0343	0.077
PFD0344	0.695
PFD0345	0.349
PFD0346	0.012
PFD0347	0.398
PFD0355	0.076
PFD0359	0.074
PFD0364	0.005
PFD0366	0.824
PFD0367	0.953
PFD0368	0.933
PFD0369	0.849
PFD0371	0.764
PFD0372	0.357
PFD0373	0.199
PFD0375	0.53
PFD0379	0.092
PFD0380	0.376
PFD0382	0.127
PFD0385	0.285
PFD0387	0
PFD0390	0.036
PFD0391	0.219
PFD0396	0.451
PFD0400	0.348
PFD0405	0.576
PFD0408	0.606
PFD0409	0.954
PFD0415	0.987
PFD0416	0.076
PFD0417	0.567
PFD0418	0.059
PFD0419	0.064
PFD0420	0.023
PFD0422	0.364
PFD0423	0.695
PFD0424	0.103
PFD0425	0.887
PFD0426	0.129
PFD0427	0.001
PFD0428	0.26
PFD0429	0.073
PFD0430	0.707
PFD0431	0.228
PFD0432	0.302
PFD0434	0.906
PFD0435	0.264
PFD0436	0.324
PFD0437	0.3
PFD0438	0.101
PFD0439	0.249
PFD0441	0.763
PFD0442	0.168
PFD0444	0.34
PFD0445	0.175
PFD0446	0.61
PFD0447	0.125
PFD0448	0.569
PFD0449	0.029
PFD0450	0.547
PFD0451	0.108
PFD0452	0.398
PFD0454	0.903
PFD0456	0.764
PFD0468	0.393
PFD0469	0.614
PFD0470	0.19
PFD0471	0.056
PFD0473	0.319
PFD0474	0.354
PFD0476	0.538
PFD0478	0.682
PFD0480	0.137
PFD0482	0.207
PFD0483	0.074
PFD0484	0.189
PFD0486	0.023
PFD0487	0.412
PFD0489	0.339
PFD0490	0.464
PFD0491	0.295
PFD0499	0.691
PFD0504	0.036
PFD0508	0.767
PFD0509	0.144
PFD0510	0.306
PFD0511	0.167
PFD0514	0.78
PFD0515	0.934
PFD0517	0.986
PFD0520	0.459
PFD0521	0.398
PFD0524	0.114
PFD0525	0.391
PFD0530	0.192
PFD0531	0.217
PFD0532	0.087
PFD0533	0.148
PFD0534	0.037
PFD0535	0.367
PFD0536	0.596
PFD0538	0.628
PFD0542	0.997
PFD0547	0.009
PFD0549	0.731
PFD0557	0.416
PFD0568	0.155
PFD0569	0.501
PFD0571	0.438
PFD0572	0.789
PFD0577	0.99
PFD0579	0.053
PFD0582	0.02
PFD0583	0.735
PFD0585	0.371
PFD0589	0.366
PFD0890w	0.938
PFD1030c	0.183
PFD1195c	0.13
PFD1200c	0.023
PFD1225w	0.153
PFD66954	0.203
PFD66955	0.497
PFD66956	0.673
PFD66957	0.464
PFD66958	0.297
PFD66959	0.483
PFD66960	0.135
PFD66961	0.277
PFD66962	0.557
PFD66963	0.027
PFD66964	0.509
PFD66965	0.613
PFD66966	0.412
PFD66968	0.082
PFD66969	0.398
PFD66970	0.182
PFD66971	0.116
PFD66972	0.162
PFD66974	0.079
PFD66975	0.847
PFD66976	0.269
PFD66978	0.776
PFD66979	0.523
PFD66980	0.551
PFD66982	0.573
PFD66984	0.155
PFD66985	0
PFD66987	0.717
PFD66988	0
PFD66989	0.183
PFD66990	0.056
PFD66991	0.035
PFD66992	0.051
PFD66993	0.09
PFD66994	0.383
PFD66996	0.117
PFD66999	0.645
PFD67000	0.969
PFD67001	0.668
PFD67003	0.107
PFD67006	0.819
PFD67007	0.023
PFD67008	0.014
PFD67010	0.433
PFD67011	0.945
PFD67012	0.1
PFD67013	0.009
PFD67014	0.18
PFD67015	0.008
PFD67016	0.971
PFE0004	0.747
PFE0014	0.29
PFE0016	0.181
PFE0019	0.813
PFE0020	0.601
PFE0022	0.237
PFE0023	0.272
PFE0024	0.544
PFE0025	0.779
PFE0026	0.479
PFE0028	0.383
PFE0029	0.655
PFE0030	0.696
PFE0032	0
PFE0033	0.004
PFE0035	0.593
PFE0037	0.245
PFE0039	0.844
PFE0040	0.006
PFE0042	0.784
PFE0044	0.844
PFE0045	0.698
PFE0046	0.538
PFE0047	0.092
PFE0048	0.441
PFE0050w	0.225
PFE0053	0.068
PFE0055	0.192
PFE0056	0.178
PFE0058	0.118
PFE0059	0.902
PFE0060	0.956
PFE0061	0.565
PFE0063	0.027
PFE0065	0.388
PFE0066	0.713
PFE0068	0.927
PFE0069	0.502
PFE0070	0.131
PFE0071	0.548
PFE0074	0.505
PFE0076	0.075
PFE0077	0.852
PFE0078	0.23
PFE0079	0.245
PFE0080	0.267
PFE0082	0.276
PFE0085	0.643
PFE0086	0.036
PFE0090	0.101
PFE0091	0.038
PFE0093	0.325
PFE0094	0.169
PFE0095	0.634
PFE0096	0.836
PFE0099	0.045
PFE0100	0.226
PFE0101	0.11
PFE0105	0.685
PFE0109	0.386
PFE0110	0.528
PFE0115	0.328
PFE0117	0.505
PFE0122	0.391
PFE0124	0.365
PFE0126	0.466
PFE0127	0.709
PFE0128	0.007
PFE0129	0.028
PFE0130	0.706
PFE0131	0
PFE0132	0.058
PFE0135	0.963
PFE0137	0.583
PFE0139	0.32
PFE0140	0.068
PFE0141	0.008
PFE0144	0.541
PFE0145	0.292
PFE0149	0.784
PFE0150	0.101
PFE0151	0.385
PFE0158	0.507
PFE0159	0.534
PFE0160	0.912
PFE0161	0.228
PFE0162	0.568
PFE0163	0.452
PFE0164	0.759
PFE0166	0.862
PFE0167	0.575
PFE0169	0.21
PFE0170	0.002
PFE0171	0.029
PFE0172	0
PFE0173	0
PFE0175	0.446
PFE0178	0.626
PFE0180w	0.17
PFE0181	0.075
PFE0182	0.527
PFE0183	0.14
PFE0185	0.777
PFE0186	0.084
PFE0188	0.527
PFE0189	0.792
PFE0190	0.393
PFE0191	0.565
PFE0194	0.094
PFE0196	0.031
PFE0197	0.202
PFE0199	0.399
PFE0200	0.001
PFE0201	0.957
PFE0203	0.312
PFE0204	0.025
PFE0205	0
PFE0206	0.432
PFE0207	0.884
PFE0208	0.673
PFE0209	0.579
PFE0210	0.026
PFE0211	0.005
PFE0212	0.397
PFE0213	0.126
PFE0214	0.568
PFE0215	0.309
PFE0218	0.022
PFE0219	0.623
PFE0220w	0.378
PFE0224	0.936
PFE0226	0
PFE0227	0.49
PFE0228	0.437
PFE0229	0.875
PFE0231	0.19
PFE0232	0.185
PFE0233	0.52
PFE0234	0.031
PFE0235	0.06
PFE0236	0.925
PFE0237	0.107
PFE0238	0.064
PFE0240	0.054
PFE0241	0.007
PFE0243	0.748
PFE0244	0.372
PFE0246	0.512
PFE0247	0.731
PFE0249	0.409
PFE0250	0.055
PFE0251	0.832
PFE0253	0.433
PFE0254	0.326
PFE0257	0.151
PFE0258	0.217
PFE0260	0.09
PFE0262	0.581
PFE0263	0.147
PFE0264	0.481
PFE0265	0.214
PFE0266	0.106
PFE0267	0.208
PFE0268	0.142
PFE0269	0.116
PFE0270	0.043
PFE0271	0.869
PFE0276	0.129
PFE0277	0.123
PFE0279	0.023
PFE0280	0.262
PFE0280c	0.612
PFE0282	0.652
PFE0284	0.213
PFE0285	0.127
PFE0286	0.301
PFE0292	0.164
PFE0293	0.222
PFE0294	0.278
PFE0299	0.005
PFE0301	0.059
PFE0302	0.05
PFE0304	0.037
PFE0309	0.674
PFE0310	0.473
PFE0314	0.557
PFE0315	0.185
PFE0315c	0.252
PFE0317	0.747
PFE0318	0.025
PFE0319	0.429
PFE0320w	0.068
PFE0322	0.149
PFE0324	0.216
PFE0325	0.691
PFE0330	0.691
PFE0331	0.367
PFE0335	0.473
PFE0337	0.981
PFE0340	0.613
PFE0342	0.012
PFE0345	0.107
PFE0346	0.798
PFE0348	0.653
PFE0349	0.002
PFE0350	0.582
PFE0353	0.405
PFE0355	0.336
PFE0356	0.319
PFE0361	0.203
PFE0363	0.588
PFE0364	0.77
PFE0367	0.649
PFE0370	0.615
PFE0373	0.38
PFE0374	0.076
PFE0375	0.894
PFE0379	0.608
PFE0380	0.069
PFE0384	0.306
PFE0385	0.381
PFE0386	0.204
PFE0387	0.588
PFE0389	0.409
PFE0390	0.883
PFE0390w	0.089
PFE0392	0.796
PFE0393	0.806
PFE0394	0.107
PFE0395	0.803
PFE0396	0.505
PFE0397	0.043
PFE0399	0.407
PFE0400	0.29
PFE0401	0.001
PFE0403	0.083
PFE0405	0.048
PFE0407	0.902
PFE0408	0.45
PFE0410	0.738
PFE0415	0.215
PFE0417	0.872
PFE0419	0.566
PFE0420	0.195
PFE0421	0.014
PFE0423	0.282
PFE0424	0.456
PFE0426	0.031
PFE0427	0.491
PFE0428	0.882
PFE0429	0.078
PFE0431	0.979
PFE0434	0.146
PFE0435	0.854
PFE0436	0.25
PFE0437	0.191
PFE0438	0.649
PFE0439	0.26
PFE0442	0.856
PFE0443	0.512
PFE0445	0.554
PFE0446	0.853
PFE0448	0.084
PFE0454	0.175
PFE0455	0.612
PFE0465	0.019
PFE0471	0.38
PFE0473	0.703
PFE0474	0.789
PFE0475	0.21
PFE0477	0.433
PFE0478	0.054
PFE0479	0.67
PFE0480	0.679
PFE0481	0.739
PFE0482	0.773
PFE0484	0.342
PFE0488	0.737
PFE0489	0.093
PFE0491	0.013
PFE0493	0.068
PFE0494	0.511
PFE0497	0.238
PFE0498	0.152
PFE0500	0.261
PFE0502	0.048
PFE0504	0.001
PFE0506	0.298
PFE0508	0.002
PFE0509	0.29
PFE0510	0.064
PFE0511	0.109
PFE0513	0.508
PFE0514	0.537
PFE0516	0.594
PFE0517	0.75
PFE0518	0.117
PFE0519	0.899
PFE0520	0.802
PFE0524	0.072
PFE0525	0.107
PFE0527	0
PFE0528	0.217
PFE0531	0.976
PFE0532	0.468
PFE0538	0.125
PFE0539	0.858
PFE0540	0.033
PFE0541	0.399
PFE0542	0.732
PFE0544	0.093
PFE0547	0.878
PFE0548	0.74
PFE0553	0.627
PFE0554	0.885
PFE0558	0.037
PFE0559	0.996
PFE0560	0.527
PFE0562	0.286
PFE0563	0.703
PFE0565	0.048
PFE0569	0.594
PFE0575c	0.306
PFE0576	0.062
PFE0577	0.241
PFE0578	0.002
PFE0579	0.179
PFE0581	0
PFE0586	0.602
PFE0587	0.622
PFE0588	0.575
PFE0589	0.035
PFE0590	0.728
PFE0591	0.42
PFE0592	0.42
PFE0593	0.52
PFE0596	0.234
PFE0601	0.195
PFE0602	0.528
PFE0603	0.944
PFE0605	0.743
PFE0606	0.116
PFE0608	0.641
PFE0609	0.546
PFE0610	0.154
PFE0611	0.968
PFE0613	0.664
PFE0615	0.077
PFE0616	0.216
PFE0617	0.013
PFE0619	0.127
PFE0621	0.442
PFE0623	0.526
PFE0624	0.821
PFE0626	0.091
PFE0627	0.026
PFE0628	0.389
PFE0629	0.225
PFE0630	0.242
PFE0631	0.365
PFE0632	0.536
PFE0633	0.398
PFE0634	0.023
PFE0636	0.533
PFE0638	0.39
PFE0642	0.202
PFE0645	0.433
PFE0649	0.647
PFE0651	0.847
PFE0654	0.333
PFE0655	0.001
PFE0656	0.557
PFE0657	0.001
PFE0659	0.061
PFE0661	0.01
PFE0663	0.979
PFE0666	0.907
PFE0668	0.004
PFE0695w	0.299
PFE0790c	0.234
PFE0870w	0.424
PFE0945c	0.362
PFE1020w	0.921
PFE1075c	0.308
PFE1100w	0.474
PFE1110w	0.69
[truncated: 5,666 more rows]
